# Supplementary material for: The mediating role of stakeholders on green banking practices and bank’s performance: The case of a developing nation
Source: PLoS One. 2024 May 21;19(5):e0300585. doi: 10.1371/journal.pone.0300585 (PMC11108172; doi:10.1371/journal.pone.0300585)
Supplement: S1 File — (XLSX) [file pone.0300585.s001.xlsx]

## Sheet: Sheet1
GB1	GB2	GB3	GB4	GB5	GB6	GB7	GB8	GB9	SI1	SI2	SI3	SI4	FP1	FP2	FP3	OP1	OP2	OP3	EP1	EP2	EP3
5	5	5	5	5	5	5	5	5	5	5	5	5	5	5	5	5	5	5	4	5	5
2	2	2	5	5	5	2	2	5	5	2	2	2	2	2	5	4	5	5	4	5	5
5	5	5	5	5	5	5	5	5	5	5	5	5	5	5	5	4	4	5	4	5	5
5	5	5	5	4	5	5	5	4	3	5	2	2	5	5	3	5	4	3	4	5	5
4	5	4	5	5	5	5	4	5	5	5	3	5	5	5	5	4	5	5	4	5	5
5	5	5	3	5	5	5	5	5	5	5	5	4	5	5	4	4	5	5	5	5	5
5	5	5	4	4	4	5	5	4	5	4	3	3	5	5	5	5	5	5	5	5	5
5	5	5	4	3	4	5	5	4	3	4	5	3	2	5	3	5	3	5	3	2	2
3	3	5	5	5	5	3	5	5	3	5	5	5	3	3	3	5	5	5	4	5	3
5	5	5	5	5	5	5	5	5	5	5	5	5	5	5	5	5	5	5	4	2	3
5	5	5	5	3	5	5	5	5	5	2	5	5	5	5	5	5	4	5	4	5	5
4	5	5	5	5	5	5	5	5	3	5	2	3	2	5	3	4	4	3	4	3	5
5	3	5	4	5	5	4	5	3	5	2	5	3	5	5	5	5	4	5	4	3	3
5	5	5	5	5	5	5	5	4	5	5	5	5	5	5	5	5	5	5	4	5	5
5	5	5	3	4	4	5	5	4	5	2	4	2	5	5	3	5	4	5	4	5	3
5	5	4	5	4	5	5	4	5	4	5	2	2	5	5	3	4	4	5	4	5	2
5	5	4	5	1	3	5	5	5	2	5	2	2	5	5	2	5	5	5	4	5	2
5	5	4	5	4	4	5	4	5	5	5	2	2	5	5	5	4	4	5	5	5	2
5	5	5	5	4	3	5	5	5	3	2	2	2	5	5	3	5	4	3	5	5	2
5	5	5	2	2	4	5	5	2	5	2	2	2	5	5	5	5	5	5	5	5	5
5	5	5	2	1	1	5	5	1	5	5	2	2	5	5	5	5	4	5	5	5	5
5	5	5	5	5	5	5	5	5	5	5	2	2	5	5	5	5	5	5	5	5	5
5	5	5	3	3	3	5	5	3	5	2	2	2	5	5	5	5	3	5	5	5	3
5	5	5	4	4	3	5	5	4	5	5	5	5	5	5	5	5	4	5	5	5	5
5	5	5	5	5	5	5	5	5	5	5	5	2	5	5	5	5	5	5	5	5	5
4	5	5	5	5	5	5	5	5	5	5	5	5	5	4	5	5	5	5	5	5	5
3	3	5	1	4	5	3	5	5	3	3	3	3	3	3	3	5	4	3	3	3	3
4	4	3	5	1	5	1	3	5	3	2	2	2	2	4	3	3	5	3	2	2	2
5	5	4	5	4	3	5	4	5	3	5	2	3	5	5	3	4	4	3	5	5	5
5	5	5	5	5	5	5	5	5	5	2	2	2	2	5	5	5	5	5	3	3	3
5	5	5	5	5	5	5	5	5	5	5	5	5	3	5	5	5	5	5	5	5	5
5	5	5	5	5	5	5	5	5	5	2	2	2	2	5	5	5	5	5	5	5	5
5	5	5	1	2	2	5	5	4	3	5	3	5	5	5	3	5	2	3	3	3	5
5	5	5	4	5	4	5	5	5	2	2	5	5	5	5	2	5	5	2	3	5	5
5	5	5	3	3	3	5	5	3	3	5	3	5	3	5	3	5	3	3	3	5	5
5	5	5	5	5	5	5	5	5	5	5	2	2	5	5	5	5	5	5	5	5	3
5	5	5	3	3	3	5	5	3	5	5	2	2	5	5	5	5	3	5	5	5	2
5	5	5	3	2	2	5	5	5	3	5	2	2	5	5	3	5	2	3	5	5	2
5	5	5	5	5	3	5	5	5	3	5	5	2	5	5	3	5	5	3	5	5	5
5	5	5	5	5	5	5	5	2	5	5	2	2	5	5	5	5	5	5	5	5	2
5	1	4	4	5	4	1	4	5	2	5	2	2	5	5	2	4	5	2	5	5	2
5	1	5	5	5	5	1	5	5	2	5	2	2	5	5	2	5	5	2	5	5	2
5	1	5	4	5	5	1	5	5	2	5	2	2	5	5	2	5	5	2	5	5	2
5	1	5	5	5	5	1	5	5	5	5	2	2	5	5	5	5	5	5	5	5	2
5	1	5	5	5	5	1	5	5	5	5	2	2	5	5	5	5	5	5	5	5	2
5	5	5	5	5	5	5	5	5	5	5	2	5	5	5	5	5	5	5	5	5	2
5	5	5	1	1	1	5	5	1	5	5	5	5	5	5	5	5	4	5	5	5	4
4	5	5	5	4	4	5	5	5	5	5	2	5	5	4	5	5	4	5	5	5	4
5	5	5	3	3	3	5	5	4	5	5	2	5	5	5	5	5	3	5	5	5	4
5	5	5	3	4	3	5	5	5	5	5	2	5	5	5	5	5	4	5	5	5	4
5	5	5	5	5	5	5	5	5	5	5	5	5	5	5	5	5	5	5	5	5	4
5	5	5	5	5	5	5	5	5	5	2	2	2	2	5	5	5	5	5	5	5	4
5	5	5	3	3	3	5	5	3	5	5	5	5	5	5	5	5	3	5	5	5	4
5	5	5	2	3	4	5	5	5	3	5	2	2	5	5	3	5	3	3	5	5	4
5	5	5	5	5	5	5	5	5	5	5	3	5	5	5	5	5	5	5	5	5	4
5	5	5	5	4	5	5	5	5	5	5	5	5	5	5	5	5	4	5	5	5	4
5	5	5	5	2	5	5	5	5	5	2	3	3	3	5	5	5	2	5	3	3	3
5	5	5	3	4	4	5	5	4	3	2	5	3	2	5	3	5	4	3	3	2	2
3	3	5	5	5	5	3	5	5	3	5	5	5	3	3	3	5	5	3	5	5	3
5	5	5	5	5	1	5	5	5	5	5	5	5	5	5	5	5	5	5	5	2	3
5	5	5	4	4	4	5	5	5	5	2	5	5	5	5	5	5	4	5	5	5	4
5	5	5	5	5	5	5	5	5	3	5	2	3	2	5	3	5	5	3	5	3	4
5	5	5	5	5	4	5	5	5	5	2	5	3	5	5	5	5	5	5	5	3	3
5	5	5	5	4	5	5	5	4	5	5	5	5	4	5	5	5	4	5	5	5	4
5	5	5	3	3	4	5	5	4	3	2	2	2	4	5	3	5	3	3	5	5	3
5	5	5	5	5	5	5	5	5	3	5	2	2	4	5	3	5	5	3	5	5	2
5	5	5	5	5	3	5	5	5	2	5	2	2	4	5	2	5	5	2	5	5	2
5	5	5	5	5	5	5	5	5	5	5	2	2	4	5	5	5	5	5	5	5	2
5	5	5	5	4	5	5	5	5	3	2	2	2	4	5	3	5	4	3	5	5	2
5	5	5	5	4	5	5	5	5	5	2	2	2	4	5	5	5	4	5	5	5	4
5	5	5	1	3	5	5	5	5	5	5	2	2	4	5	5	5	3	5	5	5	5
5	5	5	5	5	5	5	5	5	5	5	2	2	4	5	5	5	5	5	5	5	5
5	5	5	5	4	5	5	5	5	5	2	2	2	4	5	5	5	4	5	5	5	3
5	5	5	5	3	3	5	5	5	5	5	5	5	4	5	5	5	3	5	5	5	5
5	5	5	2	4	4	5	5	4	5	5	5	2	4	5	5	5	4	5	5	5	5
5	5	5	5	4	5	5	5	5	5	5	5	5	4	5	5	5	4	5	5	5	5
3	3	5	4	3	3	3	5	4	3	3	3	3	3	3	3	5	3	3	3	3	3
1	1	3	3	3	3	1	3	3	3	2	2	2	2	1	3	3	3	3	2	2	2
5	5	5	5	4	5	5	5	5	3	5	2	3	4	5	3	5	4	3	5	5	5
4	5	5	5	4	4	5	5	5	5	2	2	2	2	4	5	5	4	5	3	3	3
5	5	5	4	4	4	5	5	4	5	5	5	5	3	5	5	5	4	5	5	5	5
5	5	5	2	2	2	5	5	2	5	2	2	2	2	5	5	5	2	5	5	5	5
5	5	5	5	5	5	5	5	5	3	5	3	5	5	5	3	5	5	3	3	3	5
5	5	5	5	5	5	5	5	5	2	2	5	5	5	5	2	5	5	2	3	5	5
5	5	5	3	5	5	5	5	3	3	5	3	5	3	5	3	5	5	3	3	5	5
5	5	5	5	5	5	5	5	5	5	5	2	2	5	5	5	5	5	5	5	5	3
5	5	5	5	5	5	5	5	5	5	5	2	2	5	5	5	5	5	5	5	5	2
5	5	5	5	5	5	5	5	5	3	5	2	2	5	5	3	5	5	3	5	5	2
5	5	5	5	5	1	5	5	5	3	5	5	2	5	5	3	5	5	3	5	5	5
5	5	5	5	5	5	5	5	5	5	5	2	2	5	5	5	5	5	5	5	5	2
5	1	5	5	5	5	1	5	5	2	5	2	2	5	5	2	5	5	2	5	5	2
5	1	5	5	5	5	1	5	5	2	5	2	2	5	5	2	5	5	2	5	5	2
5	1	5	4	4	4	1	5	4	2	5	2	2	5	5	2	5	4	2	5	5	2
5	1	5	4	5	5	1	5	4	5	5	2	2	5	5	5	5	5	5	5	5	2
5	1	5	5	4	4	1	5	5	5	5	2	2	5	5	5	5	4	5	5	5	2
5	5	5	4	5	3	5	5	4	5	5	2	5	5	5	5	5	5	5	5	5	2
5	5	5	1	2	2	5	5	1	5	5	5	5	5	5	5	5	2	5	5	5	5
4	5	4	5	5	5	5	4	5	5	5	2	5	5	4	5	4	5	5	5	5	5
5	5	5	5	5	5	5	5	5	5	5	2	5	5	5	5	5	5	5	5	5	5
5	5	5	5	5	5	5	5	5	5	5	2	5	5	5	5	5	5	5	5	5	5
5	5	5	3	3	3	5	5	3	5	5	2	2	5	5	5	5	3	5	5	5	2
5	1	5	5	5	5	1	5	5	2	5	2	2	5	5	2	5	5	2	5	5	2
5	1	5	5	3	3	1	5	5	2	5	2	2	5	5	2	5	3	2	5	5	2
5	1	5	5	4	5	1	5	5	2	5	2	2	5	5	2	5	4	2	5	5	2
5	1	5	2	4	4	1	5	2	5	5	2	2	5	5	5	5	4	5	5	5	2
5	1	5	1	4	4	1	5	5	5	5	2	2	5	5	5	5	4	5	5	5	2
5	5	5	3	4	4	5	5	4	5	5	2	5	5	5	5	5	4	5	5	5	2
5	5	4	1	5	5	5	4	5	5	5	5	5	5	5	5	4	5	5	5	5	5
5	5	5	5	4	4	5	5	5	5	5	2	5	5	5	5	5	4	5	5	5	5
5	5	5	5	5	5	5	5	5	5	5	2	5	5	5	5	5	5	5	5	5	5
5	5	3	5	5	5	5	3	5	5	5	2	2	5	5	5	3	5	5	5	5	2
5	1	5	5	3	3	1	5	5	2	5	2	2	5	5	2	5	3	2	5	5	2
5	1	5	5	3	5	1	5	5	2	5	2	2	5	5	2	5	3	2	5	5	2
5	1	5	5	5	5	1	5	5	2	5	2	2	5	5	2	5	5	2	5	5	2
5	1	5	5	3	3	1	5	4	5	5	2	2	5	5	5	5	3	5	5	5	2
5	1	5	2	1	2	1	5	1	5	5	2	2	5	5	5	5	4	5	5	5	2
5	5	5	5	5	5	5	5	5	5	5	2	5	5	5	5	5	5	5	5	5	2
4	5	5	1	1	5	5	5	1	5	5	5	5	5	4	5	5	4	5	5	5	5
5	5	5	5	4	3	5	5	4	5	5	2	5	5	5	5	5	4	5	5	5	5
5	5	5	5	4	4	5	5	5	5	5	2	5	5	5	5	5	4	5	5	5	5
5	5	5	5	4	4	5	5	5	5	5	2	2	5	5	5	5	4	5	5	5	2
5	1	5	5	5	5	1	5	5	2	5	2	2	5	5	2	5	5	2	5	5	2
5	1	5	5	5	4	1	5	5	2	5	2	2	5	5	2	5	5	2	5	5	2
5	1	5	4	4	4	1	5	4	2	5	2	2	5	5	2	5	4	2	5	5	2
5	1	5	4	4	4	1	5	4	5	5	2	2	5	5	5	5	4	5	5	5	2
5	1	5	3	4	4	1	5	4	5	5	2	2	5	5	5	5	4	5	5	5	2
5	5	5	4	4	4	5	5	3	5	5	2	5	5	5	5	5	4	5	5	5	2
5	5	5	3	5	5	5	5	3	5	5	5	5	5	5	5	5	5	5	5	5	5
5	5	5	5	5	5	5	5	5	5	5	2	5	5	5	5	5	5	5	5	5	5
5	5	5	3	5	5	5	5	4	5	5	2	5	5	5	5	5	5	5	5	5	5
5	5	5	5	4	4	5	5	5	5	5	2	2	5	5	5	5	4	5	5	5	2
5	1	5	5	5	5	1	5	5	2	5	2	2	5	5	2	5	5	2	5	5	2
5	1	5	5	5	4	1	5	4	2	5	2	2	5	5	2	5	5	2	5	5	2
4	1	5	5	5	4	1	5	3	2	5	2	2	5	4	2	5	5	2	5	5	2
5	1	5	5	5	4	1	5	5	5	5	2	2	5	5	5	5	5	5	5	5	2
5	1	5	5	5	5	1	5	5	5	5	2	2	5	5	5	5	5	5	5	5	2
5	5	5	1	2	3	5	5	2	5	5	2	5	5	5	5	5	2	5	5	5	2
5	5	5	5	5	4	5	5	4	5	5	5	5	5	5	5	5	5	5	5	5	5
5	5	5	4	5	4	5	5	5	5	5	2	5	5	5	5	5	5	5	5	5	5
5	5	5	5	4	4	5	5	5	5	5	2	5	5	5	5	5	4	5	5	5	5
5	5	5	5	5	5	5	5	5	5	5	2	2	5	5	5	5	5	5	5	5	2
5	1	5	5	5	5	1	5	5	2	5	2	2	5	5	2	5	5	2	5	5	2
5	1	5	5	3	4	1	5	5	2	5	2	2	5	5	2	5	3	2	5	5	2
5	1	5	3	4	4	1	5	4	2	5	2	2	5	5	2	5	4	2	5	5	2
5	1	5	2	4	4	1	5	4	5	5	2	2	5	5	5	5	4	5	5	5	2
5	1	4	4	4	4	1	4	4	5	5	2	2	5	5	5	4	4	5	5	5	2
5	5	5	5	5	4	5	5	5	5	5	2	5	5	5	5	5	5	5	5	5	2
5	5	5	5	5	5	5	5	4	5	5	5	5	5	5	5	5	5	5	5	5	5
5	5	5	5	5	4	5	5	5	5	5	2	5	5	5	5	5	5	5	5	5	5
4	5	5	5	5	5	5	5	5	5	5	2	5	5	4	5	5	5	5	5	5	5
5	5	5	5	4	5	5	5	5	5	5	5	5	5	5	5	5	4	5	5	3	5
5	5	5	5	5	5	5	5	5	5	2	2	2	2	5	5	5	5	5	5	3	3
5	4	5	4	4	4	4	5	5	5	5	5	5	5	5	5	5	4	5	5	5	5
5	5	5	3	5	3	5	5	3	3	5	2	2	5	5	3	5	5	3	5	5	3
5	5	5	2	2	3	5	5	3	5	5	3	5	5	5	5	5	2	5	5	5	2
5	5	5	5	5	5	5	5	5	5	5	5	5	5	5	5	5	5	5	5	5	2
5	5	4	5	5	5	5	4	5	5	2	3	3	3	5	5	4	5	5	5	5	2
5	5	5	5	5	2	5	5	4	3	2	5	3	2	5	3	5	5	3	5	5	2
3	3	5	3	3	3	3	5	5	3	5	5	5	3	3	3	5	3	3	5	5	5
5	5	5	5	4	5	5	5	5	5	5	5	5	5	5	5	5	4	5	5	5	5
5	5	5	5	5	5	5	5	5	5	2	5	5	5	5	5	5	5	5	5	5	5
5	5	5	5	3	4	5	5	5	3	5	2	3	2	5	3	5	3	3	5	5	3
5	5	5	5	4	5	5	5	5	5	2	5	3	5	5	5	5	4	5	5	5	5
5	5	5	5	5	5	5	5	5	5	5	5	5	5	5	5	5	5	5	5	5	5
5	5	5	5	5	5	5	5	5	3	2	2	2	5	5	3	5	5	3	5	5	5
5	5	5	3	4	4	5	5	4	3	5	2	2	5	5	3	5	4	3	3	3	3
5	5	5	4	5	1	5	5	2	2	5	2	2	5	5	2	5	5	2	2	2	2
5	5	5	1	1	1	5	5	1	5	5	2	2	5	5	5	5	1	5	5	5	5
5	5	5	2	3	3	5	5	4	3	2	2	2	5	5	3	5	3	3	3	3	3
5	5	5	5	5	5	5	5	5	5	2	2	2	5	5	5	5	5	5	5	5	5
5	5	5	5	4	4	5	5	5	5	5	2	2	5	5	5	5	4	5	5	5	5
5	5	5	1	3	3	5	5	5	5	5	2	2	5	5	5	5	3	5	3	3	5
4	5	5	4	2	4	5	5	4	5	2	2	2	5	4	5	5	2	5	3	5	5
5	5	4	5	5	5	5	4	5	5	5	5	5	5	5	5	4	5	5	3	5	5
5	5	5	5	5	5	5	5	5	5	5	5	2	5	5	5	5	5	5	5	5	3
5	5	5	5	4	4	5	5	5	5	5	5	5	5	5	5	5	4	5	5	5	2
3	3	5	5	5	5	3	5	5	3	3	3	3	3	3	3	5	5	3	5	5	2
1	4	3	1	2	1	4	3	1	3	2	2	2	2	1	3	3	2	3	5	5	5
5	5	5	5	3	3	5	5	5	3	5	2	3	5	5	3	5	3	3	5	5	2
5	5	5	3	5	3	5	5	3	5	2	2	2	2	5	5	5	5	5	5	5	2
5	5	5	5	5	2	5	5	5	5	5	5	5	3	5	5	5	5	5	5	5	2
5	5	5	5	4	3	5	5	5	5	2	2	2	2	5	5	5	4	5	5	5	2
5	5	5	5	5	5	5	5	5	3	5	3	5	5	5	3	5	5	3	5	5	2
5	5	5	5	3	4	5	5	5	2	2	5	5	5	5	2	5	3	2	5	5	2
5	5	5	5	4	4	5	5	5	3	5	3	5	3	5	3	5	4	3	5	5	2
4	5	4	5	4	5	5	4	5	5	5	2	2	5	4	5	4	4	5	5	5	5
5	5	5	3	2	3	5	5	4	5	5	2	2	5	5	5	5	2	5	5	5	5
5	5	5	4	4	4	5	5	5	3	5	2	2	5	5	3	5	4	3	5	5	5
5	5	5	5	5	5	5	5	5	3	5	5	2	5	5	3	5	5	3	5	5	5
5	5	5	5	5	5	5	5	5	5	5	2	2	5	5	5	5	5	5	5	5	5
5	1	5	3	4	4	1	5	3	2	5	2	2	5	5	2	5	4	2	5	5	5
5	4	5	5	5	5	4	5	5	2	5	2	2	5	5	2	5	5	2	5	5	5
4	1	5	1	1	1	1	5	1	2	5	2	2	5	4	2	5	1	2	5	5	5
5	1	4	2	4	4	1	4	2	5	5	2	2	5	5	5	4	4	5	5	5	5
5	1	5	5	5	5	1	5	5	5	5	2	2	5	5	5	5	5	5	5	5	5
5	4	5	5	4	5	4	5	5	5	5	2	5	5	5	5	5	4	5	3	3	3
5	5	4	5	5	5	5	4	5	5	5	5	5	5	5	5	4	5	5	3	2	2
5	5	5	4	5	4	5	5	4	5	5	2	5	5	5	5	5	5	5	5	5	3
4	5	5	5	3	3	5	5	3	5	5	2	5	5	4	5	5	3	5	5	2	3
5	5	5	3	3	3	5	5	4	5	5	2	5	5	5	5	5	3	5	5	5	5
5	5	5	5	5	5	5	5	5	5	5	5	5	5	5	5	5	5	5	5	3	5
5	4	5	5	4	4	4	5	4	5	2	2	2	2	5	5	5	4	5	5	3	3
4	5	5	5	4	5	5	5	5	5	5	5	5	5	4	5	5	4	5	5	5	5
5	5	5	3	1	1	5	5	4	3	5	2	2	5	5	3	5	1	3	5	5	3
5	5	5	5	5	4	5	5	5	5	5	3	5	5	5	5	5	5	5	5	5	2
5	5	5	4	4	4	5	5	4	5	5	5	5	5	5	5	5	4	5	5	5	2
5	5	5	2	5	2	5	5	3	5	2	3	3	3	5	5	5	5	5	5	5	2
4	4	5	5	5	4	4	5	5	3	2	5	3	2	4	3	5	5	3	5	5	2
3	3	4	5	5	5	3	4	4	3	5	5	5	3	3	3	4	5	3	5	5	5
5	5	5	5	5	5	5	5	5	5	5	5	5	5	5	5	5	5	5	5	5	5
5	5	5	5	4	4	5	5	4	5	2	5	5	5	5	5	5	4	5	5	5	5
5	5	5	5	4	4	5	5	5	3	5	2	3	2	5	3	5	4	3	5	5	3
4	4	5	5	3	3	4	5	5	5	2	5	3	5	4	5	5	3	5	5	5	5
5	5	5	5	4	5	5	5	5	5	5	5	5	5	5	5	5	4	5	5	5	5
5	5	5	5	3	4	5	5	4	3	2	2	2	5	5	3	5	3	3	5	5	5
5	5	5	5	4	4	5	5	5	3	5	2	2	5	5	3	5	4	3	3	3	3
5	5	5	3	5	5	5	5	5	2	5	2	2	5	5	2	5	5	2	2	2	2
5	5	5	5	5	5	5	5	5	5	5	2	2	5	5	5	5	5	5	5	5	5
5	5	5	5	4	5	5	5	5	3	2	2	2	5	5	3	5	4	3	3	3	3
5	5	4	5	5	5	5	4	5	5	2	2	2	5	5	5	4	5	5	5	5	5
5	5	5	5	5	5	5	5	5	5	5	2	2	5	5	5	5	5	5	5	5	5
5	5	5	5	5	5	5	5	5	5	5	2	2	5	5	5	5	5	5	3	3	5
5	5	5	5	5	5	5	5	1	5	2	2	2	5	5	5	5	5	5	3	5	5
5	5	5	5	5	4	5	5	5	5	5	5	5	5	5	5	5	5	5	3	5	5
5	5	5	5	5	5	5	5	5	5	5	5	2	5	5	5	5	5	5	5	5	3
5	5	5	5	4	5	5	5	5	5	5	5	5	5	5	5	5	4	5	5	5	2
3	3	5	5	3	5	3	5	5	3	3	3	3	3	3	3	5	3	3	5	5	2
1	1	3	4	3	4	1	3	4	3	2	2	2	2	1	3	3	3	3	5	5	5
5	5	5	5	5	5	5	5	5	3	5	2	3	5	5	3	5	5	3	5	5	2
5	5	5	5	5	5	5	5	5	5	2	2	2	2	5	5	5	5	5	5	5	2
5	5	5	5	4	4	5	5	5	5	5	5	5	3	5	5	5	4	5	5	5	2
5	5	5	2	2	3	5	5	2	5	2	2	2	2	5	5	5	2	5	5	5	2
5	5	5	5	3	5	5	5	5	3	5	3	5	5	5	3	5	3	3	5	5	2
5	5	5	5	5	5	5	5	5	2	2	5	5	5	5	2	5	5	2	5	5	2
4	5	5	5	5	5	5	5	5	3	5	3	5	3	4	3	5	5	3	5	5	2
5	5	5	4	4	4	5	5	5	5	5	2	2	5	5	5	5	4	5	5	5	5
4	4	4	5	3	5	4	4	5	5	5	2	2	5	4	5	4	3	5	5	5	5
5	5	5	5	5	5	5	5	5	3	5	2	2	5	5	3	5	5	3	5	5	5
5	5	5	5	5	5	5	5	4	3	5	5	2	5	5	3	5	5	3	5	5	5
5	5	5	4	3	3	5	5	3	5	5	2	2	5	5	5	5	3	5	5	5	2
5	1	5	5	4	5	1	5	5	2	5	2	2	5	5	2	5	4	2	5	5	2
5	1	5	5	5	5	1	5	5	2	5	2	2	5	5	2	5	5	2	5	5	2
5	1	5	4	4	4	1	5	4	2	5	2	2	5	5	2	5	4	2	5	5	2
5	1	5	5	5	5	1	5	5	5	5	2	2	5	5	5	5	5	5	5	5	2
5	1	5	5	4	4	1	5	5	5	5	2	2	5	5	5	5	4	5	5	5	2
5	5	5	5	4	5	5	5	5	5	5	2	5	5	5	5	5	4	5	5	5	2
5	5	5	1	4	5	5	5	5	5	5	5	5	5	5	5	5	4	5	5	5	5
5	5	5	5	4	5	5	5	5	5	5	2	5	5	5	5	5	4	5	5	5	5
5	5	5	5	5	5	5	5	5	5	5	2	5	5	5	5	5	5	5	5	5	5
4	4	4	5	5	5	4	4	5	5	5	2	5	5	4	5	4	5	5	5	5	2
